# Supplementary material for: Development of a Binderless Particleboard from Brown Seaweed Sargassum spp
Source: Materials (Basel). 2024 Jan 23;17(3):539. doi: 10.3390/ma17030539 (PMC10856414; doi:10.3390/ma17030539)
Supplement: Supplementary file 1 [file materials-17-00539-s001.zip]

Archive with 1 entries (1 files):
- materials-2814169-supplementary.pdf
